# Supplementary material for: A clinical nursing rotation transforms medical students’ interprofessional attitudes
Source: PLoS One. 2018 May 24;13(5):e0197161. doi: 10.1371/journal.pone.0197161 (PMC5967832; doi:10.1371/journal.pone.0197161)
Supplement: S2 File — This file contains the complete compiled study data. (XLS) [file pone.0197161.s002.xls]

## Sheet: Sheet1
STUDENT SURVEY	Q1	Q2	Q3	Q4	Q5	Q6	Q7	Q8	Q9	Q10	Q11	Q12	Q13	Q14	Post 1	Post 2	Post3	Post 4	Post 5	Post6	Post7	Post 8	Post 9	Post 10	Post 11	Post 12	Post 13	Post 14
	1= Strongly Agree, 2= Agree, 3= Disagree, 4= Strongly Disagree
103090	2	3	3	1	3	2	3	3	1	1	2	1	1	1	1	1	1	1	2	2	2	1	2	1	1	1	1	1
103091	2	2	2	1	2	2	2	2	3	1	2	1	1	1	1	1	1	1	1	1	1	1	3	1	1	1	2	1
103092	3	2	2	1	2	2	2	3	3	2	2	2	2	1	3	2	2	1	2	2	2	2	2	1	2	2	2	2
93
10394	1	2	2	2	2	2	3	3	4	2	2	1	2	2	2	2	2	1	2	2	2	2	3	2	2	2	2	2
95	2	2	2	1	2	2	1	2	4	1	1	1	1	1	2	1	2	1	2	1	1	2	3	1	2	1	1	1
10396
10397
10399	2	1	1	1	2	2	2	3	3	2	1	2	2	2	1	1	2	1	2	1	1	3	2	2	1	1	2	1
103100
101	1	1	2	1	1	1	2	2	3	2	2	1	2	1	2	1	2	1	1	1	1	2	3	2	1	1	1	1
102	3	3	2	2	3	2	3	2	3	1	2	2	2	2	2	1	1	1	1	1	1	2	3	2	1	1	1	1
103	2	2	3	1	1	2	3	1	3	2	1	1	1	1	1	2	1	1	2	2	2	2	3	2	1	1	1	1
104	2	2	2	1	2	2	2	2	3	2	2	2	2	2	2	1	2	1	1	2	2	2	1	2	1	1	1	1
105	2	2	2	1	2	2	2	2	3	2	2	2	1	1	2	2	1	1	2	2	2	2	3	2	2	1	2	2
106	2	2	2	2	2	2	2	2	3	2	2	2	2	2	2	1	2	2	2	2	2	2	3	2	1	1	1	2
107	1	2	1	1	1	1	1	1	3	2	1	1	1	1	2	3	2	1	2	2	2	2	2	1	1	1	1	1
108	1	2	2	1	2	2	2	2	3	1	2	2	2	2	1	2	2	1	2	2	2	2	3	1	2	2	2	2
109	2	2	2	2	2	1	2	3	3	1	2	2	1	2	1	2	1	1	2	2	2	2	3	1	2	1	1	1
110	2	1	2	1	2	2	2	2	2	2	2	1	1	1	2	1	1	1	2	2	2	2	3	2	2	1	1	1
111	2	2	3	1	2	2	2	3	3	1	2	2	2	2	2	2	2	1	3	2	2	3	3	1	1	1	2	2
112	1	2	1	1	2	2	2	2	3	2	1	1	1	1	1	1	1	1	2	1	1	2	3	2	1	1	1	1
114	2	2	2	2	2	2	2	2	2	1	1	1	1	1	1	1	1	1	2	2	2	2	2	1	1	1	1	1
115	2	2	2	1	2	1	2	3	2	1	1	2	1	2	2	2	2	1	2	2	2	1	2	2	1	2	2	1
116	1	2	2	1	2	2	1	2	3	1	1	1	1	2	1	1	1	1	2	1	1	2	3	1	1	1	1	1
117	2	2	2	2	2	2	2	3	3	2	2	2	2	2	2	2	2	1	2	2	2	2	3	2	2	2	2	2
118	2	2	2	1	2	2	2	2	2	2	1	1	1	1	2	1	2	1	2	2	2	2	3	1	1	1	2	1
119	2	2	2	1	2	2	2	2	3	1	2	1	2	1	2	2	2	1	2	2	1	2	3	1	2	1	2	1
120	2	2	2	1	2	2	2	2	2	1	2	1	2	1	2	2	2	1	2	2	2	1	2	1	2	1	2	1
121	2	2	2	1	2	2	2	2	3	1	1	2	2	2	1	2	2	1	2	2	2	2	3	2	2	1	2	1
122	1	2	2	1	1	1	1	2	2	2	1	1	1	2	1	2	2	1	1	1	1	2	2	1	1	1	1	1
123	1	2	2	1	2	1	1	2	3	1	1	1	2	1	1	1	2	1	1	2	1	2	3	1	2	2	2	1
124	2	2	2	2	3	1	1	1	3	3	2	2	1	1	1	1	1	1	1	1	1	2	2	2	2	1	1	1
125	1	2	2	1	2	2	2	2	3	2	1	2	1	1	1	1	1	1	2	2	2	1	3	2	1	1	1	1
126	2	2	2	1	2	2	2	2	3	2	2	2	2	2	2	2	2	1	2	2	2	2	2	2	2	1	2	2
127	2	2	2	1	2	2	2	2	3	3	1	1	1	1	2	1	1	1	3	2	2	3	3	2	2	2	2	2
128	1	2	2	1	2	2	2	2	4	2	1	1	1	1	1	1	2	1	2	2	2	2	3	1	1	1	1	1
129	2	2	2	1	2	2	2	2	2	2	2	2	2	2	2	2	2	1	2	2	2	2	2	2	2	2	2	2
130	2	2	2	2	2	1	2	2	2	1	2	1	1	1	1	1	1	1	2	1	2	2	2	1	2	1	1	1
131	1	1	2	1	1	2	2	2	3	1	2	1	1	1	2	1	2	1	2	2	2	3	3	3	2	1	1	1
132	1	1	2	1	2	2	2	2	3	1	1	1	2	2	2	2	1	1	1	1	1	2	3	1	1	1	1	1
133	2	2	2	1	3	2	2	2	2	2	1	1	1	2	2	2	2	2	2	1	2	3	2	1	1	1	1	1
134	1	2		1	2	2	2	2	3	2	1	1	2	1	1	1	1	1	2	2	2	2	3	2	2	1	2	2
136	2	2	2	1	2	2	2	2	3	1	1	1	1	1	2	2	2	1	2	1	2	2	3	1	2	1	1	1
137	1	2	2	1	1	2	2	2	4	1	1	1	2	2	1	2	1	1	2	1	1	2	4	1	1	1	1	1
138	1	1	2	1	2	2	2	2	3	2	1	1	1	1	2	1	2	1	2	2	2	2	3	2	2	1	1	1
139	2	2	2	1	2	2	2	2	2	2	1	1	1	1	1	1	2	1	2	2	2	2	2	1	1	1	1	1
103140
141	2	2	2	1	2	2	2	1	2	2	2	1	2	2	2	2	1	1	2	2	2	2	3	2	2	2	2	2
143	1	2	2	1	2	2	2	2	3	1	2	1	2	1	2	2	2	1	3	2	2	3	4	1	1	1	1	1
144	2	2	2	1	3	2	2	3	4	2	1	1	2	2	2	2	2	1	2	2	2	2	4	1	2	1	2	2
145	2	1	2	1	2	2	1	2	3	1	1	1	1	1	2	1	1	1	2	1	1	3	3	1	1	1	2	3
146	3	2	3	1	2	2	3	3	2	2	1	1	1	1	2	2	1	1	2	1	2	2	1	2	1	1	2	2
148	2	2	1	1	2	2	1	2	2	2	1	1	1	1	2	3	1	1	2	1	1	2	3	2	1	1	1	1
149	2	2	2	1	2	2	2	3	3	2	2	1	2	2	2	2	2	1	2	1	2	3	3	1	2	1	2	1

## Sheet: Sheet2
STUDENT	Pre 1	Pre 2	Pre 3	Pre 4	Pre 5	Post 1	Post 2	Post 3	Post 4	Post 5
	Long answer questions.
103090	The nurse's roles are:1) to make sure patient has taken medicine in time,2)to clean patient's bed and make sure they are in clean bedsheet and are well groomed,3)to report the doctors in case of any unexpected medical condition of the patient,4)to make sure patients' charts are correctly placed according to their bed number	I think I can learn about the nurse's work. I hope they will cooperate with medical students and communicate well,2)I hope they will not be angry when I ask them in case of any confusion that I will be facing,3)I hope they will interact more with students and I also hope they will be valued in the treatment plan of parient,4)i have always heard nurses not cooperating with doctors but with this ro…	Nursing care is very important for patient's care and it is much more important for patient to make them feel better.	This rotation has made me familiar with the nursing duties and roles. I have interacted with student nurses, supervisor nurses and I now have the full confidence that I will not ever feel hesitant to ask them to help me. I can now interact with them properly to help my patients.	Nurses communicated well with the parient and patient party. However, student nurses were somewhat lacking behind in introducing themselves to the patients. This could be fixed by giving some communication skills classes to the student nurses as well.	It would have been an invaluable learning opportunity if we were posted to a certain ward for about 2 days and in another ward for next days. Rotation would make us familiar with nursing duties of various wards.	I think students will be exposed to more nursing duties and care if there was rotation between various wards.
103091	Nurses are the people who are responsible for takng care of patients. They also need to assist doctors. They act as bridge between patient and doctor.	I think this rotation will help me to underwstand the role of nurses in medical field. Also, I will get a chance to know how they work, what are their limitations, how they link doctor and patients.	Hardwork done by nurses, importance of nursing care in patient's health.	We will know what are the works done by nurses, their limitations, their difficulties and also their listen to suggestions that wil definitely help us in our near future and throughout the lifetime.	No, none of the behavior was of concerning.	Increase the time of rotation (at least 1 month)	Duty time should be increased 7 am to 5 pm.
103092	To look after all the medication are in place and to ensure that allt he medications are taken in time at correct doses and only correct medications are administered. To look after hygiene of patient and to educate them if necessary for future. To inform doctors about any unusual patterns. To comfort patients emotionally. To check for foods.	I think this rotation will help me teach the skills. It will help me understand the duties of nurses clearly. It will help me communicate with health team members.	The reporting system done by nurses is crucial for hospital management as well as for doctors. Nurses are devoted to the patient.	They will always remain as main pillar in carrying out patient care and docotrs and nurses have to work together to give quality care.	Very little interaction between nurses and doctors outside the ward round session.	We knew nothing about IV medications and sterile techniques and other essential things before carrying out nursing care.
93
10394	To care the patient. To maintain the medical needs of patients like syringe, medication on ward. To check whether everything is in place or not on ward. To help doctors during rounds.	Working with nurses will help us to know each other, to understand many ways and work we need to perform each day. W will know what are the problem haveng and we will discuss together and solve it together. It wil help me to communicate in better way in future.	Nursing care is very important and sensitive to patient's health. Doctors will only around the patient during rounds but nurses are the ones who used to be there for patient 24/7.	I have seen the hardwork done by nurses. So, I have very good perception about them. I really respect them. After seeing their all day to day activities, I'll never loose my cool if there is any small mistake and I'll always try to learn from them. This will definitely change my communication skills, interactions, teamwork with nurses.	I never find any rude behavior by nurses towards patient. They were friendly and cooperative.	Objective should be more specific. Evaluation should be done in speciifc way rather than day to day feedback.	None
95	Keeping day to day record, working with doctors, measuring temp and BP, taking out blood for test, putting IV lines.	This will give me time and opportunity to know how nurses work and what are their works. It will help me to understand how to coordinate and cooperate with nurses. It wil make me feel their difficulties.	Duties and responsibilities of the nurses.	This rotation has made me aware of nurses duties. I developed a a lot of respect towards nurses. I felt the importance of nursing in patients' health.	Sometimes nurses forget to monitor vitals during blood transfusions. Patients party must be made aware about all the complication and should be asked to remind nurses if they forget follow up care.	All the nurses (both senior and junior) should be well oriented about posting. Increase time frame. How can we learn 3 years course in 1 week. So it should be at least 1 month.	None
10396
10397
10399	Main role of nurses in ward is to give care to patients. Besides this they assist the doctors for care of patients. They give medication to admitted patients. They inform the conditions of patients to doctors.	Communication is important for each and every health care professional for the caring and curing of patients. This rotation will provide an opportunity to interact and communicate with nurses about the patients conditions which will ultimately help to develop an effective communication skills and know the patients condition and which finally help for further planning.	I learned to give the bedside nursing care to patient from this rotation. I also learned to give handover to colleagues.	This rotation helps me to know about the nurse's role in caring patients. This rotation provides me an opportunityto communicate and discuss with nurses about patients condition, which will ultimately improves my communication dkill and skill to work in team in future.	During this rotation I found behaviors of nurses of medical ward (my ward) was good. They showed cooperation with us during posting.	This rotation should be strongly monitored in incoming years.	I don’t have any other comments about this rotation.
103100
101	Nurses are the members of the team to care the patients. They are responsible for managing bed, giving injection, giving medicines to the patient etc.	By this nursing rotation, we will know the role and responsibilities fo them, their challenges. In future, it will help us to do their job in the absence of the nurses. We can be learned a lot through them.	Important of nurse duty in patient care. Doctor is not always available but anytime care of patients, communicates with them, nurses.	Nurses are very important member of team in patient care. They are very good listener to the doctor so we should listen to them well, communicate well, they interact well with the patient, so we can get information from them.	None	Nurse should be well oriented before we going to the ward	Helpful rotation
102	To take care of patients, to give them medicines, to give them injections, to address their concern, to send investigation, to collect report, discuss treatment plans with other members of team including doctors.	It will help to build inter professional relationship with nurses.Understand their work and difficulties, develop communication skills.	Familiarization with nursing care. Nurses' duties, responsibilities and importance of nursing care.	It will be easy for me to approach the nurses for any matters now which will make it easier to take good care of patient.	No	No	Nurses should have been better trained for the feedback they give to us.
103	Nurses are the ones who were there present throughout and are the ones who were directly in touch with the patiens. The roles of nurses on the ward are to facilitate the patients in each and every steps. They try their best to collaborate with other sraffs of hospitals and doctors to facilitate the patient parties as per their requirement.	What we used to listen is that there is quite difference and laging between the communication between doctors and nurses. I strongly believe that such postings will help to narrow down such gaps and will further help us to learn more about the patient care. Also, we can learn many procedures in the wards from nurses. Ultimately i feel it will help us develop teamwork and collaboration.	Nursing skills/procedures, communication skills, doctor-nurse partnership, waste management techniques.	From this rotation on wards, I came to know almost about the roles and responsibilities of nurses and limitations. This itself is sufficient to manage ourself to communicate interact and teamwork with nurses because we ourself feel the expectation being a nurse.	Previously I used to listen many complains about the nurses but after being posted I personally did not find any concern that is to be fixed.	To improve this rotation I wish to have a single day orientation, all about nursing care by the nurses before being posted.	Not at all
104	Nurses role is to care the patient, give counseling to the patient about the medicine and disease, give primary treatment to the patient as IV, take BP, pulse, temperature, describe the report, give advice to patient.	As this is our first interaction with nurse so we learn many things from nurses about care, treatment, management.	Most important thing I learned was bed making i.e. How I make patient bed neat and clean. To maintain sanitation. How to sterile the instruments.	In 1 week I spend lot of time with nurses, so I came to know role and responsibilities of nurse and also know nurses work are not easy. By seeing this I have to cooperate in future.	No way concern.	I thinkd there was less communication between doctor and nurses. So if communication between them increases then patient get better care.	No any comment. But my thinking was changed i.e. previously I thought that nurses behavior are not good but during rotation I know the behaviorare really good.
105	Caring patients, teamwork with doctors.	As the nurses are very importatn members who work as a team with doctors and are involved in their( patient) caring, this rotation will help me a lot in future.	Nurses are more approachable to the admitted patients than doctors.	A doctor may not be available all the time with patient in the ward. So nurses' role is very important to understand about what is going with the patient.		If no. of nursing staffs was more, it would be better	This rotation was very interesting.
106	To take care of patients, to make th patients understand about the activities after they admitted to the wards, guide or give medicines to patients on time, to communicate with the working team accordingly	Increase the intraprofessional communications, make understand the basic nursing duties and responsibility	The most valuable thing I learned from this rotation is about the ethical concern in maternity ward. We learned that how much careful must be taken when a child is delivered in a general delivery room in order that the child and sex of the child is not exchanged.	We came to know about the comunication within a team for the care of patient. We should also interact well with patients and their family. The communication, interaction and teamwork in the ward we have been posted was very good.	None	Not only the senior nurses, but also the nurses working on daily rotine should be oriented well about this programe. The junior nurses were not so much known about our rotation.	It was very good to know about nursing care before learning clinical stuffs about caring a patient
107	They are the backbone of ward. They care the patient very cloasely and respectfully. Communicate to patient party and other medical staffs.	It will be helpful to me that I will get the opportunity to learn from the nurse. It will help in my communication skill, increase knowledge and knowledge and benefits of team work in patient care	Nursing care towards patient. Communication skill and team work and its importance towards patient care	It will be very helpful in my future	During filling the patient form, the doctors didn't fill up properly which hamper to the nurses what to do and how to manage.	It was very good and there is time limitation. Instead of one week it should be for 2-3 weeks so that the students are fully adopted to the respective department.	Not any specific comments.
108	Care of the patient. Proper follow up of the patient and their needs, make sure that the patient is properly taken care of (medications, investigation reports etc), maintain good hygiene of the patient and take care of good environment throughout the wards and related places.	It will help me understand their work in a better way such that I shall behave properly, control my anger and other emotions if any, in future when I have to work with them. It shall be a good introductory experience with them, we'll build a good rapport which will help us understand and communicate well throughout our MBBS course and further. I shall be able to react properly with them when work…	Nurses are as important as (at times much more important) doctorin taking care of patients.	I shall understand their busy schedule and deal with perfect calmness in future. I shall always listen to their say while in any discussion we shall have.		All the nurses could be oriented earlier, on filling the feedback form.	Nurses number should be increased in maternal ward, its not enough during the rush hours. I felt respected by almost all the nurses, they were helpful and co-operative in every way.
109	To complement the doctors in patient's care	This rotation would help me to recognige the way best to communicate and interact with the nurse. It would me to find out if they don't understand what the doctor said to them, or if they parefered the doctors behavior in same other way that would add to the efficient working of team and hence implement same in my practice.	Nurses are an integral part in delivering care to patients.	This rotation has taught me to well interact with the nurses, the problems they face in care of pt. Hence with this knowledge, I would be able to interact well and build a good teamwork with their help.	No.	All the nurses should be well pre informed and oriented about the rotation.	This rotation is an innovative and helpful idea for the medical students in understanding patient care
110	To provide care to the patient in the wards. To provide care to the patient as instructed by doctors. To communicate with doctors about the patients conditions.	Will help me to know more about the role of nurses. Yes; this rotation will help me to change my communication, interaction, teamwork and the nurses.	Doctor nursing relation in providing patient care. Roles of nursing in patient care.	This rotation will improved my interaction, communication skills and I will improved my teamwork while providing patient care.	Once a doctor talked rudely with patients, that was bad.	Students can be given orientation in 1st day and from second day they should be given certain responsibilities.	This is a good practice and should be continued.
111	Take care of the patient, maintain the hygiene of the patient, assist the doctor in treating procedure.	I think I will be able to build the rapport with the nursing staffs and other professionals, so that it will be easy for me to work and learn with them later. I think it will help me to understand the role of nurses in caring the patient and help me understand the difficulty of their job. It will help to build more respect toward nurses, so that I can co-operate with them in caring the patient.	Importance of nursing care, difficulty of the nursing job	This rotation has helped me to get the early exposure of clinical science, importance of procedure and necessity of communication and teamwork in holistic care.	Some doctors acted rudely to the patient and doctors- this could be improved	Most of the time, we didn't know what to do, so things could be more planned to make the posting effective.	I enjoyed the week. Every doctors should spend some time in nursing care.
112	Making pts. comfort physically and mentally, listening to comments and concerns of patients, patient's party and doctors, keeping records of daily followups to patients and of any progress, providing medications in times, measuring vitals time to time.	After becoming well aware of what their role is in the patient's care and how they can assist to doctor's role through this rotation, our communication and teamwork ability will obviously be better.	I learnt the overall functioning of a ward and the roles of nurses. The communication skills that are helpful in achieving pt's satisfaction. I could by now identify the patient's who do require spritual, and emotional care and could perform it as well. I observed some procedural technique which helped to nullify my anxiety.	After knowing the roles that nurses play for a holistic care of patient, I could identify how easy or difficult it is for them so I will act by keeping in mind of all these points.	Since we were becoming just a part of a team, we could not get opportunities to solely conduct communication practice.	It is excellent platform to start one's clinical phase of learning. Fair enough.	No such comments.
114	Nurses role is to carry out the day to day work of patient care, taking vitals, giving medicines, reporting the patient progress, and attending to the needs of the patients.	This rotation will help me to understand the nurse's work thoroughly in the ward which will later help me to carry out my work without confusion. It will also help to build a good relationship with them and thus improve the teamwork in the patient care.	I learnt about holistic nursing care- the physical, spritual, psychological care that the nurses give to the patients.	As we got the opportunity to learn about the nursing work in detail through this rotation, it will definitely help in improving the communication, interaction and teamwork. This rotation will help to co-ordinate the work with the nurses, so that patient care is done properly.	The nurses were very humble and took care of the patients. Some doctors were a little harsh to some patients while explaining the treatment procedure. So that can be improved upon.	A student should be assigned to a specific staff and should follow her duties alongside her to better understand nursing care.	Overalll, this rotation was a wonderful learning experience both about nursing care and various clinical procedures.
115	Primary care giver of the patient, Report any problems/complication of the patient to the doctor, Help to patient any time if they have problems.	Helps to understand the difficulties of nursing job and to act accordingly in the future, Helps to understand the responsibilities of doctor and nurses and importance of communication between them for patient care.	From this rotation, I learnt about the duty of nurses, their vital role in caring of the patient. I also learnt some clinical skills like dressing of wound, to remove foley bag, to give intramuscular injection, bathing and caring of babies.	This rotation helped to build- up the rapport with nurses and to work as a team. We also knew the duty of nurses, their continuous effort for patient care. It also helped to respect each other.	Doctors and nurses should respect each other.	If nurses were already informed about our rotation and how to give feedback to us it would be good.	If students had got chance to rotate in different wards it would be good.
116	Look after the patients, helping them., Take care of them, Give medicines and explain about how to take it and precaution and side effects, recording the information about patients, working in a tem with all other medical professionals, call other senior staffs during emergency or difficult situations	From this rotation, I will learn and experience all the basic form the very beginning with the help of nurses. So it is helps to gain knowledge, circumstances and builds up my foundation for further works in team work with all the staffs and seniors.	I learned the basic things of nursing care. Those all processes which are very much important in daily life. Like bedside care, bed making, greeting, bathing the babies, general communication, helping in every difficulties and feeling the pain of the patients by themselves. Hence, I learned the life skills in this rotation.	Through this rotaion, I've learned about the works done by the nurses, their roles in patients care and all other management process also. Through the interaction with them, I've built up more confidience to talk with them and work with them. This made me close to them. Hence, it'll change my communication, interaction and teamwork.	Some doctors are rude and sometimes the nurses are also rude to the patient or patient parties. This may be due to their stressful work and the workload because of the maximum number of patients. But otherwise they were good.	Sometimes nurses were hesitate to sign in the log book. But it was improved on other days. All nurses should be more oriented before this week.
117	Nurses are especially responsible for the patient's care. They are responsible for giving injections, medicines, keeping on with patient's timetable, dressing, etc. They also keep record of patient's condition like taking temperature, measuring pressure etc. Also, they assist doctors in their job.	It will help me understand about the nurses' responsibility, the difficulty they faces and overall their job and how they help doctors and care the patients.	To be polite to patient and patient party and not to hesitate to ask for help with your seniors.	It has made me realize the role nurses play and how helpful and efficient they are. They even help the doctor's in decision making. So overall this was a positive impact and it will definitely change the way I'll behave in the future with them.		It would be helpful if all the nurses knew beforehand of this rotation.	Students duty during rotation should be fixed beforehand so we won't feel unemployed.
118	Nurses perform great role in caring the patient. They continuously monitor patient's condition, give patient timely medicines, counsell patient when needed. Nurses also report to the doctor about patients condition, if in emergency they give treatment and if it is beyond their capacity they promptly call doctors.	I think after working as a nurse for a week I will be able to see things from their viewpoint. To some extent, I can understand their challenges and opportunities. I can understand what they might think and feel and how difficult it is to work, being a nurse., I hope if i work wearing their shoe, it will be certainly easy for me to understand them and work as a team.	At times I felt like some nurses were rude uselessely. They could have been more polite and easy. I have learnt many things like I learnt different caring ways. I have to bath baby, do dressings, feed new born child, I have also learnt to give IM. injection, bed making. Nurses were really friendly with us, without any hesitation they taught us. But in times, i felt like nurses were rude uselessly…	After this rotation, I have realized nurses have got really tough job. Sometimes they even don’t have time for food. In course of time, at times they might forget some things. So after being a doctor I will try to understand their condition. I have seen few mistakes in chart making. This might or might not be very imp, but when doctor does the review, he/she must tell nurses to do in correct ways…	Nurses were really good. But at times I felt like they were ignoring patient's concern. They must be listen more. At times I felt like pt, were saying something but the nurses were busy with other stuffs. At times they were rude with patient. They scolded pt. which I felt was useless. May be because they were very busy and might get irritated.	I think all the nurses must be informed well. But in overall it was good and we students also got very good exposure.	It was very nice experience. I think it should be extended little more.
119	Nurses are supposed to provide motherly care and love to the patient. I personally feel that job of a nurse is more difficult than any other medical workers. They are supposed to take care of fooding, exercise, medicines and many more of patients. Similarly, they are the ones who are present first time when patient needs immediate attention. So, its their decision that is going to matter. Beside …	This rotation will give us a chance to walk in shoes of nurses. Sometimes somethings can only be felt when we do them ourselves. This rotation will certainly help me understand what nursing care is all about, what are the challenges they face and how to overcome them. I will learn and build respect to their profession.	"Things that seems simpler are difficult in real while doing it." Another thing that I learn was patience. The nurses in ward teached us their work and corrected our mistakes without hesitation. Next thing I learnt is nursing reporting system.	This rotation has set a platform for both student and nurses. This has setup respect for the profession of nurses and we have become introduced.	Not something serious but I was surprised to see that some of the patients didn't have their stuffs like blankets, sheets etc.	"Feedback given by nurses." It was difficult sometimes to convince them to give us feedback because they were hesitant as we were future doctor and they were nurses in their views.	This should be done by every medical school. It helps establish good relation as well as has many good points for future medical works.
120	They assist doctors in patient care; make things ready for doctors to treat patients; perform patient care activities in absence of doctors; and inform any progress or problem in absence of doctors.	We can know their prespective of looking at things also know about their situations on which they perform their work which will help us understand them better and work with them with ease.	To do the bedside nursing care	This will help to foster the interaction with nurses in future as we have understood the importance of their care in the well-being of patient.	No particular concerns	Befor going to wards, we could be provided with nurses routine work chart sheet for better performances.
121	take good care oe pateint,help doctor in taking care of patient,communicate(in some cases work as mediator between patient and doctor)	working as a nurse will help me to know about problems faced by nurses during their work. I will get chance to report to doctor as a nurse. Will be able to communicate with patient more as a care giver rather than doctor. Share their problem. Will get to know how to coordinate and work as a team member.				Team work, holistic nursing care to patient, good communication with doctor+patient.	These are very improtant areas for our whole life. Help more to work as a team, improve communicatiom skills and interaction as we work in ward for whole week.	Nothing specific	well defined time-table(routine) for a whole week should be published, 1st day of rotation,we were jus wondering, don't know how to start.	Was very enjoyable and helpful
122	I think the majority of things like taking BP,caring the patients through different approache	I did not know much about it. I think I will change. This is the first time so,it will change and communication,teamwork will be improved and I hope I will learn a lot of things from them.				I learned that the care of the nurse for the patient was really improtant. They do everything from bed making to the giving oral medicine, introducing IV line,making patient comfortable.	I will respect all the team members,and thank them all for their hard work and support to the patient. If I haven't known something,I will also learn from them and thank them and also I help all the team members. I will communicate well about the condition of patient and other things to them,because small communication error might do great damage to patient.	I felt there were more round required for the patient by the doctors. There should be 4 rounds in a day and 2/3 rounds in night,Doctor should be available when required. I saw one person was unavailable when required.	There must be some trainings to the students by nurses.	This rotation was very helpful for us.
123	Nurses's role is to take care after the patient, give them medicine from time to time. Also to follow the doctor's order as do whatever the doctor directs.	From the rotation ,I will get to understand the nurses job properly and will be able to co-ordinate with them. I will also get an oppurtunity to learn basic skills like how to put on IV,how to draw blood and overall how to take care of patient properly.				From this rotation I've come to know that nursing care is backbone of medicine. Doctors care for the patients but only by their words,the real work to look after the patient is the nurses's work. Nurses also do a hard work and play an improtant role in the hospital.	I've come to know a lot of nurses now so it'll be easy for me to ask them and learn from them in the ward. I'll also be well aware of their role,and it'll be easier now to work with them.	There is no specific things that I was more concerned about.	The students and nurses should be oriented a bit more and the students should be assigned some work to do as well as we are posted for the entire day.	It was a very good exeperience overall. All medical students should be assigned to a ratation like this, if not for a week then 2-3 days atleast.
124	Taking care of patients(cleaning wounds,IV cannulas).Informing concerned doctor about the progrssion of patients.Help ptients take their medicines timely.	Being with nurses we can understand their part of duty and get to know how improtant it is.The culture of dominating nurses can be overcome after coming through their improtant role.				Nurses have very personal touch with patients than doctors.	I would always respect them for their part which is very very very improtant for patients.I would feel very easy to ask help with nurses.	It was the beging for us,so at time we were confused and just wandered .At such time staff comes and says-no work to do all day,just got setted.So all the staffs should be clearly informed.	Daily rotation in different ward could be much better.	It is very helpful to ge adjusted for future clinical phase and to build rapport with nurses.
125	Give saily medicine.Give care to the patient(help fulfiling daily needs).Doing jobs like IV saline,take blood for test.Maintain a chart.	We will get oppurtunity to know how nurses work.It will give platform to know each other.We will learn to do different jobs which they do.				Nursing care in paediatrics ward is very improtant.Nurses are providing 24 hrs care and doing all procedures/medications ordered by doctors.	Ithelped us to know the duties of nurses and areas where doctors and nurse have to work together.We worked as a nurse which will help us to knowtheir feelings toward their work they dodaily and their expectation from doctors.	Sometimes nurses were not polite with patients in the ward.Nurses and doctors had sometime lack of communicationin ordering and performing tests which could be fived by good communication skills.	Stundents were first time working as a nurse and was hard to do nursing care,to know duties of a nurse,so a good orientation in every ward is needed.Nurses should also be oriented well.	No
126	Care patients,day to day care,helping doctor,cooperate with doctor,interns and medical students,maintain register of the patient about progress,changes,drugs given.	It will provide base for building team work between we(medical students) and nurses.Creating friendly environment as colleagues.Communication skills will be improved.Help us in learning from grass root state of clinical practices.				Holistic care.Teamwork.	Nurse duty is improtant and helpful beacause the things likeleft over part of the history and current activities can be known by communicating with them.so good communication,interaction and teamwork with nurses is the essential part.	Students should not hesitate to ask the unkown things from nurses and doctors.		Broadened the knowledge about the studied materials.
127	Caring and curing the patient,assist the doctor	Will help to know roles and responsibilities of nurses.Will give sufficient time to know each other and communicate properly.				Nurses are equally improtant as doctors for curing patient.	I will listen very carefully to nurses and will address their problem.	Some of the doctors think themselves superior to nurses and do not rely of vitals taken by Nurses including us.	All nurses should be oriented about our rotation prior.One tutor should be available in each station.	Rotation should of weeks rather than a week.
128	caring the patient.Maintain; IV fluid,input and output chart, taking vital signs, giving medicines according to doctor prescription, counselling as adviced by doctor, making the bed comfortable, health education providing.	Nurses are part of a team to treat the patient. Doctor only prescribed and may not make them understand about their health. So nurses know many things,how to care the patientin different condition too. So if we can communicate them properly we can know the real problem and solution of it.This rotation also give how to coordinate with nurses too for curing.				Role of nurses in caring patient.Counselling the pathealing behavior and related illness.Giving medicine at time according to advice.The bonding berween nurses and doctors for the care of patient.	Rapport building with patient and patient's party.Working with friends and staffs of wards.Know how to work together with nurses for the better care of patient.	It's alright.They were cooperative.	Real objectives should be oriented to nurses before students arrive.	This is wonderful rotation in our service.You have to assign the things which we have to do before.
129	Nurses are involve in caring of patients. Eg.Regular medication,nursing care,record the medication,call doctor if needed,follow the doctor advice,prepare for certain procedure if neede(eg,operation), Work as the care giver for the patient.	This rotation could help to know the role and responsibilities well and also know the improtant about this for the treatment of the patients,which help to clear the idea about doctors nurses relation for the betterment of the service and it helps the idea for the communication,interaction,teamwork.				Nursing care, recording and reporting about patient's information.Bed making.Dusting.Vitals monitoring.Medication.	I got some idea about roles,responsibilities and its improtant to patients health improtant and I realise that nurses role is a great fundamental iin hospital for the patient so in my future I should do my best for well teamwork between doctors,nurses and other staffs.	Not any.	It is better to orient all nursing staffs about our nursing rotation and they should trained for effective comments and feedback.Because they also confuse sometimes during feedback.	No
130	I believe that after the doctor make the diagnosis,it’s the nurse who take further care. They look after the patients make sure they are taking medicines in time and even at time,encourage the patients when they are severely sick and alone.	We are medical students,hence we don't have idea of the nurses work,their workload or ,to be honest,anything.I hope that this rotation will help to know about the nurses role and responsibilities in hospital,their improtance and how they work as a team.				After the doctor diagnose the patients,it is the nurse who take absolute care of the patient.The nurses are there at all times to take care of the patients,at all times meaning 24hrs a day and 7 days a week.	I did not know that the nurses had to take care of the patients so much.I realised for us to be able to take proper care of patient,we must talk to the nurses and make sure what the patient wants.Nurses can teach us a lot of things as well.	The ward where I was posted,the nurses were very friendly.They taught us a lot of things,including knowledge and skills.They also taught us the ways to communicate with patients.I don't feel anything needs to be improved.	Yes,it would have been better,if we were posted to other ward as well.It would also be to our advantage if this placement was of 2 weeks rather than 1.	I really liked the rotationand it feels glad to know the nurses.They were very friendly and I also feel a bit encouraged and confident to talk to the patients.It should have been for a little longer.
131	Nurses major roles on the ward are; a) caring b)preventivr c)promotive	As I would will be able to communicate more and more patients,staffs and doctors this rotation will improve my communication skills and also help me to handle my emotioon.The rotation will also improve my teamwork spirit,as the teamwork is must needed for this job.Also this skill has been taught and made learnt during our PBL and CBLE session,this rotation will help to improve it more.				The most valuable things to me in this rotation was to learn giving bath to infant.The first bath was given by me to two of the infants.	This rotation made me know about the role of nurses in the petients care.So from now I'll gi equally improtance to the nurses for patient care.I will also interact with them clearly about the patient.	I was corncerned with the poor interaction with patient and nurses by the doctors.Due to the poor interaction,one of the patient haas to frequently ask the nurses about his test which was to be done as prescribed by the doctors. So this should be fixed by the doctors improving their communication skilla and explaining the use of test as well as treatment given to patient.	There should be a short training session or orientation to each nurses for this Rotation. The time should be increased to atleast 15 days. A proper guidelines for students should be given.
132	Provide medicines. Draw blood for necessary test. Providing necessary things to the patient. Eg, bed sheet	It gives the oppurtunity to see the interaction between the doctors and nurses,and how they together help in holistic cere of the patient. Learning from the nurses how they communicate with the patient and patient'parties.				The most valuable one among the things I learned is how to care a critical patient in the awrd everyday.	The nurses were the closest one to interact with the patient. They know every bits of information about the patient whereas doctor only knows the diagnosis and management.this rotation gave me the oppurtunity how to communicate with nurses about the patient.	The doctor, though don't have enough time,should improve in communicating with the patient rather than reading the report only.	Should be a bit longer.	Best way to learn bed side medicine at first.
133	Caring the patients throughout their hospital stay.Taking care of patients in absence of doctors.Help the patients with the adminstration of their drugs.	Will help to understand the nurses perspective in caring the patients.Will help to work smoothly with the nurses in the team. Will help to acknowledge the difficulties nurses might have while treating patients.				The nursing care is as improtant as doctor's care to the patients.	The nurses demonstrated the iv line procedure and gave me oppurtunity to deliver iv drug via the iv line,SC injection.They helped me to work in a team and understand the members well.I believe theses things will help me.	As far as I experienced, I thought everyone did quite well and nobody's behavior was of negative corncern.	Increase the time duration of the rotation(1 month)
134	Nurses provide timely care to the patients.They nurse and try to keep patient as comfortable as possible.	This rotation will really be fruitfull for me as a future physician.Because this is a phase when we get the golden oppurtunity to have practical skills in dealing with patient.Nurses are the one who give the basic health care to the patient and they have lots of exeperience in their life while they they deal with different patients.So,we get previlage learning from their exeperience sharing as we…				The thing I felt most valuable was aptien's overall care.Good communication and cheerful face of a physician really impacts patient's status.Patient really has much expectations fro health professionals.They want to be touched by us and give them assurance.They are much corncerned about their health.Technically speaking, i learned how to measure RBS,give insuline,put IV drip,lock,dressing after C…	This rotation was really fruitful for me.i learned how to approach sick patient,greet them,ask about their present condition and how they are improving day by day.I learned about explaining the procedure before performing them.And most improtantly thanking them at the end.Apart from this our teamwok with nurses were very good sa our nurses were really cooperative. We also had oppurtunity to have …	Yes,I found behaviour nad communication of nurses very good.They were really cheerful and always ready to help.	Its fine.	It was really good.
136	Her role in the ward is to provide total care to the patients for their overall wellbeingworking in conjunction with doctors and other health staffs.	This rotation probably help me appriciate the role of nurses in patient care and help me communicate and interact with the nurses better.This might help me have an oppurtunity to know the nursing staff and the hospital and surely later inclinical year and then might help me learn many clinical skills.				That the nursing duties are actually a very difficult work and their care requires quite some knowledge and most improtantly proper enthsusiasm and living. I actually noted a senior doctor actually asking a medical asvice to one of the nurses on a procedure.	This will probably make the nurses more approachable because iam acquanted with their work and jobs(at least some of the aspects)	some of the doctors were not very respetful to the nurses and regarded them as inferiors to the doctors and even suggested us to do the same.	We were placed on a single ward. It would be more better if we were rotated over different ward over the week as everybody would get opened to the diversed nursing care situations.	this rotation is very fruitful,that it helped explain the duties of nurse as well as helped us learn some things.
137	To care the paetients and help them to go through the process smoothly in the wards.To maintain the work that goes on wards such as giving the medicine in right time and changing their bed sheets or dressing the wounds.To help the doctor in the curing process,because they remain there in the wards for whole day.	This rotation help us to know how they work and what are their responsibilities while going through the whole process in the patient's care.We as a doctor and nurses should work in a team,so it is necessary to know their role in helping the way to patient's care.				Nurses are also an improtant persond for the care of a patient because they are the one who remain for 24 hours with the patient and note any abnormal changes and inform to the doctor.	For a care of patient only doctors are not a key person,nurses are also one of the key person.So,during my practive I will surely take advices and take notes on what the nurses say about the patient before taking any decision.	I never found any those behaviours.They both were cooperative to each other.	This rotation is very helpful for us and if we can rotate the students from different wards then it would be more useful and we can also get knowledge about the different wards and their nursing care respectively	We are taught about the whole care that should be taken for the patient as a team so,this rotation was very helpful.
138	In my view,the role of nurses on the ward is to provide care to patients as a mother does to her children.Their role is very essential as they are the one who who stays all the time near the patieants.They are the one who provides medication to the patients on time, assist in maintaining hygiene of the patients.If we consider the patients as children nurses should be considered mother of those ch…	Working as the medical professional,requires the ability to work in the team work.The innovative idea of providing MBBS students with nursing rotation will make the students understand the nurses,their views,their service,the difficulties they face and the good things about them.It will also help us to communicate well with them and this will make as good team worker.				I got closer to the nurses.I learnt the nursing care.I got to know that the role of nurses is much greater in caring and curing of the patients.	It will be now joyful for me to work with the nurses in coming future.After this rotation I can now communicate well with nurses and can interact in better way with them.We can make good team in coming future.	Few junor doctors were making fun of us doing this nursing care,I felt there is communication gap between doctors and nurses.The both doctors and nurses should appriciate each other works.	It was perfect.No suggestion.	No comment.
139	Nurses are supposed to take care of patients on ward.Give medication in time.Record temperature,Urination,defication etc of the patient.Help them or call doctors in case of emergency or any problem.	I think I will understand the role of nurses better during this rotation.I would be able to know the job they do and the way they do.So that I could appriciate their job.I will also learn taking cacre of patients and nursing,which will help me in overall personnality and carrier developement.I will better understand the teamwork in the wards among the medical professonals.				Knowing daily care,using syringes,viles,ampules,managing drip etc are small and improtant things I learnt from nursing,posting.I also knew about the job of nurses well.	I've found that the job of nurses is very difficult.Yet some doctors are not able to appriciate them well.I think I will always be thankful to nurses for performing those vital tasks for my patients.I now know about the job and work of nurses so I can now have better teamwork with them.	Some doctors don’t value the nurses,may be they don't think nurses to be that improtant.Some nurses too back-bite seniors.Theses are obviously personal matter but it would be better to have better relation between these manpowers.	We were posted in one ward for whole week student in ICU learnt different things than that at lab.It would be better if wards are rotated daily 1 day in each.
103140
141	caring patient, curing patient, provide holistic care to patient, maintain hospital patient friendly environment, manage patient record.	It will allow to interact with nurses. It allow is to learn how they work on ward so it will be easy to interact/communicate with them. They will provide us with moral relationship afte this posting.	Nursing care, how they work, what are their responsibility, waste management in ward, how duty is rotated, how patient recording and reporting is done, holistic patient care.	Teamwork makes very important in patient treatment keeping this in mind it will help in future.	No any	Since this is nursing rotation we were attached to nursing but also should assign doctor to evaluate student.	No
143	Caring of the patietns, work with doctors for the medication, hear the problem of the patient if any, inform the doctor if there is any complications to the doctors.	This posting will help to understand the work done by nurses in the ward. It will help us to understand the challenges and difficulties faced by nurses. Due to this it will help us what are the things we should consider while coordinating with nurses. It helps us to appreciate the work done by the nurses in day to day activities.	Patient care is not only dependant on doctor's care rather it is a team effort involving nurses, pharmacist, house keeping staffs, laboratory staffs, health educators	To work as a team, to understand and internalise the troubles and difficulties faced by the nursing staffs, to provide holistic care to the patients, to better meet the patient's physiological, spiritual, emotional, social needs.		A bit longer rotation so that better understanding can be obtained. The students can also rotated between wards so they understand what is to be done in other wards as well.	Overall it was a great learning experience with very cooperative nurses always ready to help and teach us.
144	To work as a team along with paramedics, doctors, laboratory personnels, health education experts to better serve in the care of the patient in order to prevent diseases and promote health of the patient.	During these postings, I expect myself to put myself in the shoes of the nurses in order to better understand and roles, responsibilites duties of them towards the patient. I also would be internalized by the hardships and difficult tasds alloted to them.	From this rotation I learned that for the care of patient not only doctors but different department has equal part to play from their side. For eg: Microbiology (lab), pharmacy all are needed for treatment and care of patient.	This rotation has brought the holistic picture of the things and the areas that needs to be considered in care of the patient. So this rotation will help for better communication with health staffs in both intra and inter department.	Many patients are not told about why the procedure is being done and what will be the effect. So, I think that should be considered in the actio of the health personnel.	I think only 1 week is little time for this posting. Minimum of 10 days of posting and rotation in different department everyday could be done.
145	To observe patient and the progression, to record, report, help patients emotionally, psychologically, to deal with patient party and console them, to perform technical job like injection, medication etc.	I feel after posting I will develop more respect to nurses. I can understand the lever of difficulty, challenges and benefits that guy can have as a nurse and behave themaccordingly in near future. So, after having the experience as explained above, I am confident I will have good understanding, interaction and team work with them eventually.	Blood transfusion procedure and registering it into nursing diary.	From this posting, I realized nursing job is very much important and difficult part of patient care. I understand their work, difficulty and teamwork. I can appreciate and behave accordingly in future. Unfortunately, I noticed doctors mismatching the documents of patient, not caring in round for time, sometime lack of resources like medication, oxugen cylinders etc. So I can internalize the mista…	Doctors mismatching patient's documetns. Doctors should be aware of this.	All the nursing staffs should have priorly informed about what they are going to teach us, how to give feedback etc. Posting period should be for just a round ed: 7am to 1 pm because after that we have lunch time of 1 hour. Then again going to ward just for 1 hour (2-3 pm) with new group of nurses is not fruitful.	Nice thing. Should be prolonged for at least 2 weeks.
146	To provide proper care to the patients. To make sure the patient is provided with all the health facilities.	As nurses duties in patients care is very important mostly regarding the facilities needed by the patients the this that we need to do in emergency condition so such this will be know which is very necessary for future.	The importance of nurse in patient caring.	This type of rotation will surely change the way of communication with the patients, to have proper idea about the patients history as well as help to cope with the others team member which will help in patient care.	There was no such concern about it.	If possible there should be rotation in each ward so expose to every ward would help later on.	No other specific comments.
148	General checkup (vitals) time to time and report to doctors. Give medicine to patient time to time. document the patients condition and prognosis and communicate with doctors. Manage beds, change bedsheets timely.	Firstly we can know that what are roles of nurses and how to communicate with them. In this rotation we are working as a nurse so we can easily communicate and build relationship with nurses.	Nursing care: how to fill nursing charts, forms, bedding, nursing care is most important for patient's effective treatment, teamwork.	I will properly communicate with nurses about patient condition and know how to treat them and how to give them proper care. And I will make proper understanding about patient to nurses.	Few new doctors did not fill the lab test for properly so it was difficult to understand by nurses. To fix that doctor slhould get knowledge about nursing care.	It would be better to improve the rotation time.	To be a perfect doctor, to know nursing care is important.
149	Caring patient throughtout their presence in hospital. Helping doctors in curing disease. Report all facts about patient's health condition to doctor.	As we are posted we will be able to understand role of nurses and difficulties that nurses face in their daily life in treating patient which will help us in being responsible doctor and provide proper care to the patient.	Communication between health service provieder and also with patient is essential for proper health care provision.	I will try to work together with nurses providing information to them about patient and taking information from them too.	No	No	No

## Sheet: Sheet3
NURSE	Q1	Q2	Q3	Q4	Q5	Q6	Q7	Q8	Q9	Q10	Q11	Q12	Q13	Q14	Post 1	Post 2	Post3	Post 4	Post 5	Post6	Post7	Post 8	Post 9	Post 10	Post 11	Post 12	Post 13	Post 14
	1= Strongly Agree, 2= Agree, 3= Disagree, 4= Strongly Disagree
101	1	3	2	1	2	2	2	2	3	2	2	2	1	2	2	2	2	2	2	2	2	2	3	2	2	1	1	1
102	1	3	2	1	2	1	2	2	4	2	2	2	2	2	2	2	2	1	3	1	2	2	3	2	2	2	2	2
103	2	3	2	1	2	1	1	2	4	2	2	1	1	1	2	2	2	2	3	2	2	2	4	2	2	2	2	2
104	2	3	2	1	2	2	2	2	3	2	2	1	1	1	2	2	2	1	4	2	2	2	4	3	1	2	2	2
105	2	3	2	1	2	1	2	2	4	2	2	2	2	2
106	2	3	2	1	3	1	2	3	3	2	2	2	2	2	2	3	2	1	3	2	2	2	3	2	2	2	2	2
107	2	3	1	1	3	1	2	2	3	2	1	2	2	2	2	2	1	1	2	1	1	2	3	2	1	2	2	2
108	2	2	2	1	3	2	2	2	3	2	2	2	2	2
109	2	3	2	2	3	2	2	2	3	2	2	2	2	2	3	2	2	2	3	2	2	3	3	2	2	2	2	2
110	2	3	2	2	3	1	1	2	3	2	2	2	2	2	2	2	1	1	1	1	1	2	3	2	1	1	1	1
111	2	2	1	1	2	2	2	2	3	3	1	2	2	2	2	2	1	1	2	2	2	2	3	3	1	2	2	2
112
114
115
116	2	2	2	2	2	2	2	2	4	2	2	2	2	2	2	2	2	2	2	2	2	2	3	2	2	2	2	2
117	1	2	1	1	2	1	1	2	2	1	1	2	1	2	1	1	1	1	2	1	2	2	2	2	1	2	2	2
118	2	2	2	1	3	1	2	2	3	2	2	1	1	1	2	2	2	2	2	2	2	2	3	2	2	2	2	2
119	1	2	2	1	2	1	2	3	3	3	2	2	2	2	2	2	2	2	3	2	2	3	3	3	2	3	2	2
120	2	2	1	1	3	1	2	3	3	2	1	2	1	2
121	2	2	1	1	2	1	1	3	3	1	3	1	2	1	2	2	1	1	2	1	1	2	3	2	2	2	2	2
122	2	2	2	1	2	2	2	2	3	1	3	2	1	1	2	2	2	1	3	2	2	2	3	1	2	2	2	2
123	2	2	3	2	2	2	2	1	4	3	3	3	1	2	2	2	2	2	2	1	1	2	3	2	2	2	2	2
124	2	2	1	1	2	1	2	3	2	3	3	1	1	2	2	2	2	1	2	2	1	3	3	2	2	2	2	2
125	2	2	1	1	2	1	1	2	3	1	3	1	1	1	1	2	1	1	2	1	1	2	2	2	4	2	2	2
126	2	2	2	2	2	2	1	2	3	3	3	2	2	2	1	2	1	1	2	2	2	2	3	2	1	2	2	2
127
128	2	3	1	1	3	1	1	2	3	3	1	2	2	2
129	2	2	2	1	2	2	2	2	3	2	2	2	2	2	2	1	2	1	2	2	2	2	3	2	2	2	2	2
130
131	2	2	1	1	1	2	2	3	3	2	3	2	2	2	2	2	2	1	2	2	2	3	2	2	3	2	2	2
132	1	2	2	1	2	2	2	2	3	3	3	2	3	2	1	1	1	1	1	1	1	2	2	2	1	2	2	2
133	2	2	2	1	2	1	2	3	3	2	3	2	2	2	2	2	2	1	3	2	2	3	3	2	3	2	2	2
134	2	2	2	1	3	1	1	3	3	2	2	2	2	2	2	2	2	2	2	1	1	3	3	2	1	2	2	2
135	2	3	2	1	3	1	2	3	3	2	3	3	2	2	2	2	1	1	2	1	1	3	4	3	2	2	2	2
136	1	2	1	1	2	1	1	2	4	2	3	2	2	2	1	1	1	1	1	1	1	1	2	2	1	1	1	1
137	1	2	2	1	2	1	2	2	3	2	3	2	2	2	1	1	1	1	1	1	1	1	2	2	1	1	1	1
138	1	2	1	1	2	1	1	2	4	2	3	2	2	2	1	2	1	1	2	1	2	2	4	2	1	2	2	2
139															1	1	1	1	1	1	1	1	2	2	1	1	1	1
140															1	2	1	1	2	1	1	2	4	1	2	2	2	2
141	2	2	1	1	2	1	1	2	3	2	2	2	2	2	2	2	2	1	2	1	2	2	3	2	2	2	2	2
142	2	2	1	1	2	1	1	2	3	2	2	2	2	2	2	2	2	1	2	1	2	2	3	2	1	2	2	2
143	2	2	1	1	2	2	2	2	3	2	2	1	1	1	1	2	1	1	2	1	2	2	3	2	2	2	2	2
144	2	2	1	1	2	1	2	2	3	2	2	1	1	1	2	1	1	1	2	2	1	2	3	2	1	2	2	2
145	2	2			2	2	2	3	3	2	2	1	1	1	1	2	1	1	2	1	2	2	3	2	2	2	2	2
146
147	1	3	1	1	2	1	1	2	2	3	3	2	2	2	2	1	1	1	2	1	1	2	2	2	1	1	1	1
148
149
150	1	2	2	1	1	1	2	2	3	2	1	1	1	2	1	2	1	1	2	1	1	2	4	2		1	1	2
151	1	2	2	1	1	1	2	2	3	3	3	2	1	1	2	2	1	1	2	1	1	2	3	3	3	2	2	2
152	1	2	2	1	2	1	2	2	3	3	1	2	1	1	1	1	1	1	2	2	2	2	3	2	3	2	2	2
153	2	2	2	1	2	2	2	2	3	2	1	2	2	2	2	2	1	1	2	1	2	2	3	2	3	2	2	2
154	2	2	1	1	2	1	1	2	3	2	2	2	1	2	1	2	1	1	2	1	1	2	4	2	2	2	2	2
155	1	2	1	1	2	1	1	2	3	2	1	1	1	1	2	1	2	1	2	1	1	3	3	2	1	1	2	2

## Sheet: Sheet4
NURSE	Pre 1	Pre 2	Post 1	Post 2	Post 3	Post 4	Post 5
	Long answer questions. Please transcribe the answers here. Please translate any nepali into english.
101	Students should be oreinted to concern ward and hospital and their policy. They should be able to findout patient's problems and know their need based treatment. They will be able to develop the professional skill. They will be able to deal with patient and their disease.	Oriented to ward and ward policy. Work with team member and maintain cooperation and coordination. Proper communication and respectful behaviour. Take responsibilities to their assignment. They should have basic knowledge (update)	They were oriented to the wardastaff and routine works of ward. They were able to preform pre and post operative care of patient. They were able to know nsg. care. They were able to take the vital sign and patient history. They were able to do dressing.	Working at regular basis with nurses will obviously develop good IPR which will help to develop their sense of team spirit and positive attitude toward nurses.		May need tutor for the supervision of the student.	demonstration required before ward positing. They required theoretical knowledge before coming ward
102	The important thing that I want in the students is they should find out the patient's/client's need and give the care accordingly. They should learn about the nursing care system and hospital rules and regulations. They should have good cooperation and coordination with nursing staffs of the respective wards. They should have inner desire to provide the nursing and other related care.	these student should be orientd to the related wards. They will have clear objectives about the rotation to the concerned wards/hospital. They will have inner willing to work at the ward, so that we don’t have to force them to carry out their assignmens. They will have no feelling of doctors. They are student of learning period. they should follow the rules of wards and help in caring the patient…	They are oriented to ward system and shifts of related wards. They are able to understand the basic nursing care by working with the staffs. They gain knowledge about dressing te3chniques. Student should participate in history taking of patients.	The rotation obviously change in the communi8cation, interaction in the future with these students by working with the staffs in the related wards. They have some basic knowledge about wards's system of care providing to patient as a team work. Thsy gain knowledge and develop good rapport to the staffs which helps them feel comfort in the future.	It should be teamwork and emphsis should be given to be a teaam member to carryout the assignment.	This rotatation give chance to gain knowledge about patient's and different health problems of the patients to the students. This is the important opportunity to MBBS students. The tutor also helps to them to carry out the assignment.	these students were interested into carry out the assignment but some students have no communication to staffs and they are not involve to carry out the assignment.
103	The student should learn to respect and treat patient in friendly environment. To find out the need of the patient and provide care accordingly. Learn about rules and regulations of the hospital.	These student should be orientd to the related wards. Interaction/ introduction program should be performed while arrived in ward.	They are able to understand the basic nursing care by working with the staff. They gain knowledge about dressing techniques. They are oriented to ward system and staffs of related wards. They know the techniques of bed making.	they gain knowledge and develop good rapport to the staffs which helps them feel comfort in the future.	Team works sould be established and emphasis the participants to be a team members to carryout the assignment.	The tutor hould also be with students while they are in wards.	More communications should be established with staffs and students.
104	Informed to rules and regulations of the hospital. To respect the student. To find out any problems and to solve accordingly. They will be able to work in a team.	These students should oriented to the concerned wards. To maintain co-peration and co-ordination. Take responsibilities to to their assignment.	Students were oriented about the ward and routine ward work. Working with the nurses they will be able to get knowledge in the general nursing care of the surgical wards.	The rotation that has been made now will obviously make the students as well as staffs easier in the future as the students have got the general idea of the ward and have good rapport with the staffs. This will help to develop good team work and interaction that are required.		As far as the MBBS student's nursing part is concerned, I think if they were given the shift duties like nurses, they would know much about the activites dlone in the different shifts as well as the nursing care. They would also knoe about the difficulties of nurses.	I felt that the students had the least knowledge about the ward so if they had read/ had theoritical knowledge of the wards, it would have been better plus demonstration before wards ppositng would also help students. Similarly if the provision of tutor have been made, it would be more easier for students as well as nursing staffs.
105	They will be able to know about hospital rules and regulations. They will be able to findout the patient's helath problems and treat accordigly. They will be able to gain problem solving attitude and feel responsible towards their works. They will be able to maintain kind cooperation and coordination between staffs and students.	Oriented toward the ward policy. Work with team member and maintain cooperation and coordination. Proper communication and respectful behaviours. Should have basic patient caring skills and have knowledge. Take responsiblity towards their works. Show respect towards seniors staffs and help juniors.	They have learned know about the general routine nursing care in surgical ward. They learned about the rules and regulation and ward policy. They learned about pre and post operative care . They learned about dressing procedure. They learned to identify patient's problem and doing history taking.	This roatation will be help to gain good rapport with staff and make them feel comfortable to work. It will help to built trust of the staffs and work as a team member to provide efficient and quality care.	This is a team work so everybody should work in a team, participant of every member should be emphasized to provide efficient care.	They need tutor for the good supervision. Their duties should be elongated to every shift so that they could learn about the care done in every shift.	They should have theoretical knowledge as well as demonstration procedure done in the hospital ward, so that they can improve their work. Tutor is must for the good observation and for suggestions.
106	Understand the value of nursing care in addition to medical treatment. To make them understand the importance of teamwork. To make them understand the work load of sisters.	This rotation must be continued in all shifts like morning, evening and night, not only in morning. Nowadays evening and night duties are being more hard and overload due to round beyond two pm. They should be aware of quality care and not just work.	They learned effective nursing care as needed. It provides to improve communication with staffs, students and visitors.	It provides familiar environment which helps to gain organizational goal of patient care.	All staffs, students and co-workers are of positive attitudes.	I think they need a tutor for proper guidance.	Need evening and night duty too.
107	Best interact with staffs, patients and visitors. To know the importance of patient's total care, replacement of equipments. Maintain interpersonal relationship.	Students should be polite, helpful and well mannered. The rotation must be continue in all shift. All staffs , doctors and students must recognise their responsibility properly and timely.	They will be able to develop the capacity how to maintain IPR with staffs, patients and visitors. Learn how to provide better nursing care.	Good interpersonal relationship helps to solve any difficulties in any situation. Students will be helpful, approachable, well mannered which help the patient to get better nursing and doctor's care	No any speciifc behavior which harms to others. All positive response.	Students will learn more if anyone guide them properly (i.e college teacher). One week is not sufficient time to learn.	Insufficient time duration.
108	To know how to provide nursing care applying nursing process. To know about how to deal with patient and patient party within the circumstances of discipline. To take participation in team work.	This rotation should be fruitful to meet the organizational goal. Students should perform their duty with full responsibility towards their assigned patient.	They learned how to provide nursing care to the patients. The rotation helped them to communicate with staffs, students, patient and visitors.	The rotation will help to provide better nursing care to the patient which ultimately help to gain organizational goal.	All the members have positivi response.	I think they need a tutor for proper guidance.	No shift duty
109	Know the value of nursing care and carry out the nursing care effectively. Know about the discipline manner. Carry out work without hesitation.	There should not be communication gap between patient, staff and student. All work should be carry our in planned manner with team work. Organizational work should be met with teamwork.	To care the patient according to their needs. Maintain IPR with patient, visitor as well as staff. Perform the duty effectivley and efficiently.	By maintaining good IPR, working together to meet the goal, carry out all work in loyal manner.	No any such behavior observed.	Student need proper guidance to carry out work. All shift duty should be done.	Time duration is insufficient.
110	To know how to provide care to the patient. To know about how to deal with patient and patient parties. To take participation in team work.	This rotation must be continued in all shifts. Students should perform their duty with full responsibility.	Able to develop the capacity, to maintain IPR with staffs, patient and visitors. Learn how to provide better care.	It will help in interaciton with those students in the future by working together, easy to cooperate with staff.	Not so specific, all are positive response towards them.	One week rotation is not sufficient to learn all the procedures of work. Only one shift is not enough.	Insufficient time duration.
111	communication skill, patient case, vital signs, procedure, sample drawing, RBG recording, nebulization	good interaction and hoarmonious relationship	basic nursing care, interpersonal relationships, vital signs recording and reporting	by orientation, interatcion,communcation, respect, findout problem & managa	no	no	no
112
114
115
116	The most important thing they should do is to abandon ego problem of being Doctor. They should realise that they will be here for learning more and more as they can.	The changes to make communication interaction and team work more effective are as follows: 1) Students should be more polite in behavior. They should respect their seniors and love their juniors. 2) They should be more interested in learning and practising for big as well as small things. They should not ignore minor things because their ignorance may cause great accident. 3) They should learn nu…	The most valuable thing the students learned from rotation is the relationship between doctor and patient and staffs.	This rotation makes them well prepared for their coming future in term of patient care, staff. It also helps us to work them in coming future.	Some of them feel ashamed and hesitate in doing minor jobs like bed making, position change but they should know it means great in well being and progress of patient. Every thing has its own meaning.	They sholud learn more so that they can easily compare practically in this rotation. There should be certain person to supervise them in this rotation from starting to end.	Hope they will be nice to us in coming future when they'll really become doctors.
117	The most important thing of this round which is necessary to learn by student i.e. management of PPH ,Preterm delivery , IUFD delivery , shock, RHD delivery. Twins delivery, eclampsia and prelampsic e.t.c. The student should know immediate care of new born, how prevent from hypothermia, emergency management of birth asphyxia of new born.	I want to change immediate quick decision for emergency managemnt in each problem of patient. Good communication, quick decision and friendly environment runs ward smoothly	In this rotation, they had learned to take history of patient and build up interpersonal relation with staff.	Students will be familiar with staff, environment of ward and good IPR with all staff member make easy to do work in future.	no	No any	No comment at all.
118	I think that the most important thing that the students will fulfill their objectives for coming here and they should respect eachother, coworker.	The changes that I want from this rotation is that they should be friendly and can respect the seniors and in emergency situation they should help the ward sisters.	The most valuable thing the students learned is to take care of patients.	It helps us to coordinate with them in coming future and develop inter-personal relationship.	Some of them are uninterested in maternity ward but they should know its importance.	They should be more knowledgable.	no
119	I think the most important thing is, they would fulfill their objective for coming here with atitude, behaviour, from here but not only related to managing	They will learn and fulfill their objective.	I think, they had learned to take history from the patient, to build-up interpersonal relationship with staffs.	They would be familiar with staffs, environment of ward may make tham easy in future for work.		Not any significant	No comment at all.
120	The most important thing I want the students to learn from this rotation is that to know how to mange the pre-eclampsia patient, how to do the mangement of PPH, how to conduct delivery, how to do admission and emergency mangement.	The change that I want from this rotation is that first of all emergency managemant with the teamwork between doctor and nurses, quick decision in admission room to admit new patient	I think, they had learned to take history from the patient, to build-up interpersonal relationship with staffs.	They would be familiar with staffs, environment of ward may make tham easy in future for work.		No any.	No comment at all.
121	to work in a team,to give quality care to the patient,to know how to care the patient,treating the patient,giving psychological support and good counselling to the patient	1-problem sharing and solving 2-maintain interpersonnel relationship,co-operation and co-ordination 3-give respect to each other 4-do not create personnel issues 5-knowledge sharing to each other 6-problem sharing and solving by identifying patients need according to problem	nursing care for patient according to their need, counselling to patients and health education and bed making	understand nursing care,care of patients,understanding patients problem and know how to solve their problem	no	should spend most of time with patients	working period should be extended
122	to work in a team,to know patient's care in new way that is caring and treating patient biologically,socially,spirtually,psychologically and mentally,to do well counselling regarding patient illnes to himself and relatives	1-problem sharing and solving 2-helping each other 3-maintain co-operation and co-ordination 4-not making personnel issues 5-give respect to seniors as well as to each other 6-maintaining privaccy of patient 7-unsolved problems to be discussed with each other and forwarded to seniors 8-knowledge sharing 9-giving respect to patient and talking in polite way 10-handling critical condition.	came to know how nurses in wards do the care of patients according to their need basis and how to tackle different critical conditions	help in knowing,helping and curing patients in health area either in hospital or in communication,it helps to problem solving as need basis	no	time should be extended so that they can expend most of time with patient	time period should be extended
123	to work in a team to provide good nursingcare,mainatain good interpersonnel relationship,provide quality care for patient's visitors	1-give respect to each others 2-problem solving by identifying patient need 3-knowledge sharing to each others 4-coordination with students 5-helping each other,working together 6-maintain privacy 7-do not create personal issues	know about patient's need,nursing care,patient respected well	it helped them understand nursing and nursing core better which will surely help in making interpersonnel relation better and help them function as a team more properly	know about student behaviour with nurses and doctors	know how to do rotation according to knowledgeand how to deal with patients	time period shoul be extended
124	the work is very important to give good and quality care for patient and vsitors	1-maintain interpersonal relation 2-give respect to each other 3-problem solving by identifying patient's need 4-knowledge sharing to each other 5-co-ordination with students 6-helping each other,working together 7-maintain privacy 8-do not create personal issues	nursing care according to patient need,working with staff and student i.e dusting,bed making,baby bath,vital signs,dressing etc	worked together as a team helping each other to give nursing care and making good inter-personnel relationship helped us works as a team more properly, change our communication,interaction or teamwork with these students in future	no	should spent most of time with patients by asking many more questions and identifying patients need and solve them.should communicate each other about patient's problem with team members	working days should be extended at least 2 months
125	team work to give quality care to patient and think that patient are very important as our life,good counselling to patient	1-co-ordination with students 2-maintain interpersonal relationship 3-give respect to each other 4-problem sharing and solving by identifying patient's need according to problem 5-knowledge sharing to each other 6-helping each other,working together by maintaining patient's privacy 7-do not create personnel issues	nursing care for the patient according to their need,bedmaking,counselling to the patient,health education to the patient	by working together and maintaining interpersonnel relationship,by which they understand nursing care,care of patient,understnding patient problem and knows how to solve them	no	should spent more time with patient by communicating with them and identifying their need,give care accordingly	time period should be extended at least 1 month
126	students can understand different nursing care,patients as a whole,importance of in patient care,can compare his theoretical knowledge in practical	1-self-learning,devoted to patient care 2-team spirit,respect each other	knew how to manage wards,what are the duties of nurses,how are the relationship between nurses and doctors and other health personnel.	good interpersonnel is build	no	more time to be extended as 1 week is not enough,supervision should be done by teachers daily	help them to improve the relaion of doctors and nurses
127
128	to learn hours to perform procedures related to patient's care,learn nursing care,to maintain interpersonal relationshipwith patient and patient's party,to counsel patient and their party	1-to change rules and regulation 2-good interpersonnel relation between doctors and nurses 3-have good and suictrely hand over and take over between doctors and nurses in every shift	development of confidence	hepls to develop quick discussion in future	no	one tutor in each shift so that they don’t be confused	helps to maintain inter-personnel relationship with hospital staffs
129	the teamwork for the betterment of patients and hospital.	1-to be polite,hardworking and good with patients 2-to be hardworking and interested to learn and not just create crowd 3-want them to be manageable	nursing responsibilities	good rapport and inter-personnel relationship has been built	no	increase the days of rotation and one instructor to be with students all the time	helps to improve the relation of doctors and nurses
130
131	important thing- co-operation, relation, good best pt. care and find pt's problem, learn more orthopaedic pt. care	if communiction, interaction or teamwork good relation of pt care and management improve pt care , patient suggested problem find out to help	Doctors and nursing job very different. But person job very important, this is teamwork and co-operative relation. Then patient care improving and maintained, therefore they learn from this rotation	this rotation will change out interpersonal relationship	they need guid, the teacher	need other shift daily and not more 1 week, then othr extra duty need eveniing and night	need to 2 weeks
132	the student - to learn knowledge, idea and different view ; carefully patient care and complete work assignment	Best patient care ; best ward management	Students are come here to gain knowlede, skill as well as other things whihich are most important for this study, so that they must know the information about those department where they are going to use their skill, like this the Department's rules, regulation and theriprocedure and policies, etc., they must learn similarly, they came here for pt thats why they must be co-operative.	Different people have different way to work, they may have better skill and knowledge because day by day they are studying new thing. If they come to work with us then we can perform our work nicely in well technically way. In together, we do better communication and interaction in each other. As we know if we do any work in a group then I think we can do better performance so that in my point of…	Of course, when we are performing any activities either doctors, nurses or students, all are concerned by everyone. The main thing is that if any change behavior is seen then we can consult in each other rather than side talk	in my point of view, to improve this rotation, all the working group must be co-operated, besides this the rotation group when they work they must prepare well, they take fully knowledge about that department.	to do better in future, they must co-operate well knowledged, labourious, they must follow the rules and regulation of hospital
133	the most important thing we want the students to learn from this rotation is clinical knowledge as well as theory knowledge practice in patients	better patient care ; better ward management	how much our nursing job is valuable , attachment to patient is the main theme they learn from this rotation	this rotation will change out interpersonal relationship, importance of team work and feel them we all for patient welfare, we the team of unity	Initial time of duty they are confused what to do, so I think they need one guide teacher	before shift to duty to them, they should be trained by theory and practice of nursing care on course of their study	None
134	-punctuality, knowledge, skills, idea; -carefully and seriously patient care; -complete work assignment; -practically perfect in all types of WORKDAY(C34	the most valuable thing, the students learned from this rotation were pt care, attachment with patient	this rotation will feel them we all are for pt and pt's welfare, need of importance of team work		they should know how to take v/s, how to provide pt care befor clinically exposed. They should have one teacher so that they get proper guidelines	nothing
135	punctuality in carrying out the round's order	the students should also be participated in nurse's handover	the most valuable thing the students learned from this rotation was teamwork and co-ordination with the staff and PCL students	I hope the students will always be participated in the hand-over and take-over in the future and they will always be helpful to us	the students need a guide so that their working schedule becomes much there exists	-the students should be taught the communication skills about how to maintain friendly environment with the staff and patient so that it will help them to work quicker and effectively; -and they should be rotated for about 1 month in a single ward so that they get more chance to learn about the specific ward.	the students were helpful to the staffs. Hope they will attain the observation again and again in the future
136	-well orientation of wards, rule and regulation, -to know about the common problem of children, -to know about the procedure, to maintain the inter-personal relationship with patients, visitors as well as ward staffs	co-operation and co-ordination between staffs and students	specially they are new for the pt as well as for the ward section so that they must learn the working proccess and policies of ward of hospital, beside this they must have good interaction power and upto date knowledge about that where they are going to perform this responsibilites	for this, the performer must be well active good communicator and well oriented. They come here, they are new for us at first time, we do work with them to perform and work, we do communication, interaction, they help us in our management, by this way this rotation makes some change in our work guideline	sometime behaviour may change but we have pawer to handle it. If any unsuitable behaviour seen then we must interact to any body, whether they are nurse, students or doctors	I would like to say that never get problem if you have quality to perform any activities. If any problems arises them please consult to your seniors or friend where you are	befor coming here in ward they must be oriented by one leader, they must have one guide while they do any procedure and please ask for any procedure while you are going to perform to your staff of department
137	-orientation of the ward, rules and regulations and activities of the ward, -to learn about the procedures carried in ward, -to maintain interpersonal relationship between visitors, patients , doctors and nurses as well, -to learn about the reporting, recording and replacement of equipments	co-operation and co-ordination between staffs and students	as this rotation is new for the students, they learned about activities of the ward. They learn about the duties and responsibilities of nurses, doctors and ward aids as well. They also learned about the importance of nursing care to patients. They gained knowledge of different diseases	through this rotation, the communication will develop well. Interpersonal relationship will be better and interaction and teamwork will be strong between staffs and students	behaviours meay change sometimes, in that case we should consult with seniors and handle it properly and sincerely	this rotation is beneficial for students as well as staffs, it will be better if continue in future	no any comments
138	well orientated about ward's rule, -well dealing with patients and their visitors as well as ward staff (maintained good IPR), -to gain knowledge about paediatric health problem	-two way communication, -cooperation, coordination among staff, -good inrapersonal relationship and clear communication with patient's and patients party	-meaning of holistic nursing care, relationship between nurses and doctors, good communication between nurses and patients, safely handling the patients as well as good patients care, proper repart and decard after doing any procedure	- its maintained good IPR in future, easy to work as team members, its maintained two way communication	- unacceptable behaviour by nurse, students or doctors concerned with my senior or ward incharge, it will be fixed by mutual understanding and co-operate each other	this types of rotation should be continue in future, two week rotation should be effective for student	no comments
139	well orientated about ward's rule and regulation, to know about the common problem of children, to know about the procedure, to maintain the interpersonal relationship with patients, visitors as well as ward staffs	co-operation and co-ordination between staffs and students	specially they are new for the pt as well as for the ward section so that they must learn the working proccess and policies of ward of hospital, beside this they must have good interaction power and upto date knowledge about that where they are going to perform this responsibilites	for this, the performer must be well active good communicator and well oriented. They come here, they are new for us at first time, we do work with them to perform and work, we do communication, interaction, they help us in our management, by this way this rotation makes some change in our work guideline	if unsuitable behavior seen then I will fix myself	rotation should be continue in future	no comments
140	well oriented about ward's rule, patient care, to gain knowledge about paediatric health problem, ward routine procedure	good interaction and harmonious relationship	gained knowledge about roles and responsibilities of nurses, learned to establish therapeutic relationship with patient and visitors, learned about caring newvorns and children and how to perform different procedures	it will help to improve good Interpersonal relationship with all health personnel colleagues, seniors, patients and visitors and many other fields	all were positive in attitudes and behaviors towards doctors, nurses	though all the students were enthusiastic to learn new things, it would be far better if there were responsible person to supervise them	no
141	The most important thing I want the students to learn from this rotation is to provide total patient care and maintain truthful relationship with patients as well as staffs.	I think this rotation helps us in better communication, interaction and create good working environment as a teamwork	The most valuable thing the students learned from this rotation is total patient care in real situation and how to communicate, interact and work as team member in teamwork	This rotation provide us chance to share our ideas, knowledge and experience with each other as well as increase our learning habits, so help us in good communication, interaction and work as good team creating good working environment.	Everyone were responsible in their work so no comment.	In my opinion, the time period was not enough, it will be better if the rotation period is at least 4 weeks.	This rotation was helpful for us as well as we got chance to share our experience and I also think that, it will be better if the students have their own supervisor as well
142	I think the students should learn to provide total patient care , honestly besides that they should be co-operative with all the other hospital staffs and patient parties	I want this rotation to make my communication and interaction skill better and perform my work more effectively with teamwork	I think the most valuable thing the student learned from this rotation was to provide patient care along with health education according to pt's need with good co-operation.	It will be easier to work with them as we already know them, our job could be done with good communication and interaction as a team.	The students performed well during this rotation, so I don't have such comments.	It would have been better if they had teacher to guide them and as well as the time period was not enough.	It was great experience to work with students, we were glad to be helpful for them even for a short time.
143	The most important thing I want the students to learn from this rotation is direct patient care according to patient's need, Co-operation and co-operation between staffs.	I hope this rotation will bring changes regarding exchange ideas between medical students and us about providing nursing as well as medical care. Not only we teach them but they also provide us some new ideas which we may not know regarding giving nursing care to the patients.	The most valuable thing the students learned from this rotation is total patient care in real situation	The students prescence encourages us to learn and revise our course book so that we can be up to date if they ask some question.	I couldn't experience such a stituation.	In my point of view, their rotation period should be extended upto at least 4 weeks.	As they have limited time(1 week), they didn't get enough time to know about ward's rules and give expected nursing care.
144	I think they should learn to tackle with any kind fo situation, patient and staff and also get oriented about the each ward of the hospital.	I think friendly environment between student and staff will make better communication, interaction or teamwork with these students	The most valuable thing the students learned was total patient care.	We will learn to teach them.	No	This week was first week so lot more work need to do and improve.	This rotation will help them to improve this communication and total patient care.
145	I want the studentsto learn from this rotation is direct patient care according to patient's need,co-peration between staffs	Firstly, good attitude, good communication. I hope this rotation will bring changes regarding exchange ideas between medical student and us about providing nursing as well as medical care. Not only teach them which we may not know regarding giving nursing care to the patient.	The most valuable thing the students have learned from this rotation is about total patient care in real situation and with real patient.	The students prescence encourages us to learn and revise our course book so that we can be up to date if they ask some question.	I couldn't experience such a stituation.	The time period was not enough for better the rotation period is at least 4 weeks.	This rotation was helpful for us as well as we got chance to share our experience. They didn’t get enogh time to know about ward's rules and nursing care.
146
147	How to care about the patiet as their need. Team work, communication between every staff of the hospital.	Let to know about the need of the patients. Team work is necessary. Communication is important.	To care the patients by comunicating with them. To maintain the IPR with staffs and the patients.	They will learn to communicate with staff and the patients.	No	They should get more time in any ward. Only 1 week is not enough. They should theoritical well known and can easily adjust during practical.	No
148
149
150	How to patient care in emergency situation. How can mobilize by themselves in emergency situation. Interaction among doctors,nurses,patient as well as visitors.	All our medical team should be interdepent to each other so donot feel proudy to become doctors. Doctors and nurses aim is related to patient care so behave as well to all nursing staff.	From this rotation they learned how we dedicate about the nursing care.	They learned how to communicate with staff as well as patient and visitor so that it help them more confident while interaction.	No	They have develop more confident while patient care.	No. All the student are very obident.
151	the student knew about nursing job and nursing care and the important of the nursing role in institution, holistic patient care and their management well communicate with co-worker and community mass	I want to change in student their feeling. Thinking about patient care behaviour about patient care, nurses role and jobmaintain their dignity. How important is nursing job or role in the patient care, improvement in the their health prevention of disease, promotion of the health and elevation of the their sufferings. nurses role in very importnat in health care delivery system in the institution…	I hope the students learned about nursing job and nursing responsibilities, important of nursing role in the patient care. Important of recording and reporting and documentation. Important of interpersonal relationship with various person and various department	the student learned about communication, interaction with various person. Various department about patient care, it is teamwork, teamspirit. Without teamspirit or teamwork difficulties to work. I hope student rotation will be help in future( everyone is very important eg nurse, Dr, housekepper staff, lab, social service	I think student are co-operative, active and friendly with various person respect reac other and to be improve interpersonal relationship relationship with proffesonally	I think this type of student rotation is very good but is not sufficient or not enough to learn about nursing role in the patient care	about student rotation it is good and fruitful so I think should be continue in coming day/year and to be better time duraton was longer. Thank you very much
152	Students know about importance of patient care, communication with pt. and visitors	Well communication with nurses and doctors. Helpful nature. To know role of nurses job to care the patient. To know procedure doing in emergency. To respect the doctors, nurses, patient and visitors. To handle the equipment and replace it. Record and report after doing procedure.	learn the basic things such as: 1) monitoring vital signs. 2)communicate with the patients	we have to share our knowledge and practices with the students for this we have to go on interaction discussion which ultimately change our communication interaction and teamwork	yes	yes, I think one week is not sufficient for them to learn	No
153	I would like the student to know about the nursing role in patient care and its importance and importance of team work	I expect the following changes to occur during and after the rotation. 1) Student should know the importance of nursing care in the treatment of the patent and work accordingly. 2) He/she should know about the importance of team work and should learn that single approach will take a long time in patient care. 3) he/ she should be faithful towards him/her work. 4)According to time, place and situa…	I hope they learnt about different instruments, procedure etc and every work is important so one should try to learn eacn and every type of work.	they get to know about different nursing procedures, actions and its importance in patient care. So, I personally feel that this tyoe of rotaton will help us to work more co-operatively with them	I think they are co operative, active and tried to learn every procedures as they observed it closely with interest. Thus, their performance should be evaluated regularly.	this type of rotation helped the students to learn about the nursing job descripton as they worked alond with us. But I personally feel that a week rotation is not enough to learn about nursing so it would be better if the time duration was a bit longer.	regarding the rotation, I think it was quiet fruitful so this should be continued in upcoming days too. Although I didn't spend time with them
154	Student must learn how to use theoritical knowledge in practise. Student must learn how to deal with patients and visitors and co-workers. Student must learn about doctor's role, nursing role and patient's role as well.	students should be divided in every wards according to the patient's flow and in 3 shifts covering 24 hours. During these time periods, students get chance to communicate, interact with the hospital staffs as well as doctors which helps to maintain good team work. besides this, students must know about doctors role as welll as nurses role which help them to perform their duty well. after this rot…	the most valuable thing the students learned from this rotation is about triaging. The learned how to protize the patient for treatment and learned how to handle emergengy cases, and how to handle emergengy cases, and how to deal with patient, visitors and co-workers.	Good attitude and behaviours of the students may change the communication, interaction or teamwork with these students in the future.	Behaviours of nurses, students and doctors is quiet good during this rotation. Good teamwork and good inter personal relationship is needed to maintain good behaviour.	proper handover and takeover of the patient should done by the students which helps them to know the detail history and the process of treatment of the patient and it helps them to upgrade the knowledge as well and this may improve this rotation.	no comments at all
155	the most important I want the students to learn from this rotation is good communication skill with pt, pt. parties for proper diagnosis as well as good communication and interaction with senoir doctors, nurses and other paramedics for the treatment of the patients.	I felt that mostly interns medical electives are more concern about checking patient.they must know how to manage patient after diagnosing disease. Students must learn nursing care as well. They must do various procedure such as vein open, catheterigations, dressing, suturing, etc. they must learn proper recording and reporting as well as proper dispatching instruments in proper place.	the most valuable thing the students learned from this rotation was nursing care provided to patient. Various procedures such as bedmaking, dusting, vital sign taking, nebulization. Observed dressing, suturing, catheterization, cannula insertion, etc. they learned how to communicate with pt. and history taking, physical examination. recording and reporting.	this rotation will help us a lot to communicate or work with these students. Because they gain knowledge about the pt. care we're providing. They can assist us to do varous procedures.	students behaviours were good towards nursing staff as well as doctors. They respect equally to doctors and nurses. Nurses and doctors taught them as much as possible.	student must keep interest to learn and work with nurses and doctors.	I found students are polite and enthusiastic.
